# Supplementary material for: Changes in Serum Protein–Peptide Patterns in Atopic Children Allergic to Plant Storage Proteins
Source: Int J Mol Sci. 2023 Jan 16;24(2):1804. doi: 10.3390/ijms24021804 (PMC9861933; doi:10.3390/ijms24021804)
Supplement: Supplementary file 1 [file ijms-24-01804-s001.zip]

Archive with 2 entries (2 files):
- Spreadsheet 1.xlsx
- Spreadsheet 2.xlsx
