# Supplementary material for: Changes in Serum Protein–Peptide Patterns in Atopic Children Allergic to Plant Storage Proteins
Source: Int J Mol Sci. 2023 Jan 16;24(2):1804. doi: 10.3390/ijms24021804 (PMC9861933; doi:10.3390/ijms24021804)
Supplement: Supplementary file 1 [file ijms-24-01804-s001.zip › Spreadsheet 1.xlsx]

## Sheet: ALEX2 results
Patient	IgE total	Cyn d	Cyn d 1	Lol p 1	Pas n	Phl p 1	Phl p 2	Phl p 5.0101	Phl p 6	Phl p 7	Phl p 12	Phr c	Sec c_pyłek	Aca m	Ail a	Aln g 1	Aln g 4	Bet v 1	Bet v 2	Bet v 6	Bro pa	Cor a_pyłek	Cor a 1.0103	Cryj 1	Cup a 1	Cup s	Fag s 1	Fra e	Fra e 1	Jug r_pyłek	Jun a	Mor r	Ole e 1	Ole e 9	Pho d 2	Pla a 1	Pla a 2	Pla a 3	Pop n	Ulm c	Ama r	Amb a	Amb a 1	Amb a 4	Art. v	Art. v 1	Art. v 3	Can s	Can s 3
1	≤20	<0.1	0.14	0.13	<0.1	<0.1	<0.1	<0.1	<0.1	<0.1	<0.1	0.11	<0.1	<0.1	0.37	<0.1	<0.1	0.11	<0.1	<0.1	0.15	<0.1	<0.1	0.27	0.18	0.5	<0.1	<0.1	<0.1	0.17	<0.1	<0.1	<0.1	<0.1	<0.1	<0.1	<0.1	<0.1	0.94	<0.1	<0.1	<0.1	<0.1	<0.1	0.13	<0.1	0.14	<0.1	<0.1
2	≤20	<0.1	0.21	<0.1	<0.1	<0.1	<0.1	<0.1	<0.1	<0.1	<0.1	<0.1	<0.1	<0.1	0.17	<0.1	<0.1	0.18	0.18	<0.1	0.12	<0.1	0.45	0.43	0.16	0.57	<0.1	<0.1	<0.1	0.15	<0.1	<0.1	<0.1	<0.1	<0.1	<0.1	<0.1	<0.1	0.84	0.12	0.19	<0.1	<0.1	<0.1	0.12	<0.1	<0.1	<0.1	<0.1
3	≤20	<0.1	0.3	0.88	<0.1	1.62	<0.1	<0.1	<0.1	<0.1	<0.1	<0.1	<0.1	<0.1	0.13	<0.1	<0.1	<0.1	<0.1	<0.1	<0.1	<0.1	<0.1	0.13	<0.1	0.34	<0.1	<0.1	<0.1	<0.1	<0.1	<0.1	<0.1	<0.1	<0.1	<0.1	<0.1	<0.1	0.84	<0.1	<0.1	<0.1	<0.1	<0.1	<0.1	<0.1	<0.1	<0.1	<0.1
4	≤20	<0.1	<0.1	<0.1	<0.1	<0.1	<0.1	<0.1	<0.1	<0.1	<0.1	<0.1	<0.1	<0.1	<0.1	0.33	<0.1	<0.1	0.25	0.21	0.24	<0.1	<0.1	<0.1	<0.1	0.11	<0.1	<0.1	<0.1	0.16	<0.1	<0.1	<0.1	<0.1	<0.1	<0.1	<0.1	<0.1	0.14	0.58	0.26	<0.1	<0.1	<0.1	0.22	0.23	<0.1	0.17	<0.1
5	38	<0.1	0.11	0.38	<0.1	0.65	0.12	<0.1	<0.1	<0.1	<0.1	<0.1	<0.1	<0.1	<0.1	<0.1	<0.1	3.86	<0.1	<0.1	<0.1	<0.1	<0.1	0.34	0.21	0.67	0.33	<0.1	<0.1	0.14	<0.1	<0.1	<0.1	<0.1	<0.1	<0.1	<0.1	<0.1	0.8	<0.1	0.13	<0.1	<0.1	<0.1	<0.1	<0.1	<0.1	<0.1	<0.1
6	≤20	<0.1	<0.1	<0.1	<0.1	<0.1	<0.1	0.22	<0.1	<0.1	<0.1	<0.1	<0.1	<0.1	0.14	<0.1	<0.1	0.28	<0.1	<0.1	<0.1	<0.1	<0.1	0.17	<0.1	0.31	<0.1	<0.1	<0.1	0.22	<0.1	<0.1	<0.1	<0.1	<0.1	<0.1	<0.1	<0.1	0.44	0.14	<0.1	<0.1	<0.1	0.11	<0.1	<0.1	<0.1	<0.1	<0.1
7	107	<0.1	0.16	0.18	<0.1	0.29	<0.1	1.33	<0.1	<0.1	<0.1	0.15	<0.1	0.14	<0.1	<0.1	<0.1	19.78	0.29	0.13	<0.1	<0.1	0.19	0.17	<0.1	0.23	2.37	<0.1	<0.1	0.11	<0.1	<0.1	<0.1	<0.1	<0.1	<0.1	<0.1	<0.1	0.47	<0.1	0.48	0.46	<0.1	<0.1	<0.1	<0.1	<0.1	<0.1	0.13
8	413	0.53	0.11	2.65	0.22	3.88	<0.1	0.31	<0.1	<0.1	<0.1	0.94	1.15	<0.1	<0.1	5.8	<0.1	37.07	<0.1	0.29	<0.1	5.4	11.26	<0.1	<0.1	0.39	18.3	<0.1	<0.1	0.17	<0.1	<0.1	<0.1	<0.1	<0.1	<0.1	0.25	<0.1	0.56	0.16	<0.1	1.2	<0.1	2.84	18.52	14.1	<0.1	<0.1	<0.1
9	≤20	0.13	<0.1	<0.1	<0.1	<0.1	<0.1	<0.1	<0.1	<0.1	<0.1	<0.1	<0.1	0.13	<0.1	<0.1	<0.1	<0.1	<0.1	<0.1	<0.1	<0.1	0.14	<0.1	<0.1	0.3	<0.1	<0.1	<0.1	0.15	<0.1	<0.1	<0.1	<0.1	<0.1	<0.1	<0.1	<0.1	<0.1	0.17	<0.1	<0.1	<0.1	<0.1	<0.1	<0.1	<0.1	<0.1	<0.1
10	≤20	<0.1	<0.1	0.15	<0.1	<0.1	<0.1	<0.1	<0.1	<0.1	<0.1	<0.1	<0.1	<0.1	<0.1	<0.1	<0.1	<0.1	0.11	<0.1	<0.1	<0.1	<0.1	0.14	<0.1	0.33	<0.1	<0.1	<0.1	<0.1	<0.1	<0.1	<0.1	<0.1	<0.1	<0.1	<0.1	<0.1	0.25	<0.1	<0.1	<0.1	<0.1	<0.1	<0.1	<0.1	<0.1	<0.1	<0.1
11	≤20	<0.1	0.14	<0.1	<0.1	<0.1	0.13	<0.1	<0.1	<0.1	<0.1	<0.1	<0.1	<0.1	<0.1	<0.1	<0.1	<0.1	<0.1	<0.1	<0.1	<0.1	<0.1	0.11	<0.1	0.32	<0.1	<0.1	<0.1	0.15	<0.1	<0.1	<0.1	<0.1	<0.1	<0.1	<0.1	<0.1	<0.1	0.11	0.28	0.23	<0.1	0.16	<0.1	<0.1	<0.1	<0.1	<0.1
12	≤20	<0.1	0.26	0.53	<0.1	1.15	<0.1	<0.1	<0.1	<0.1	<0.1	0.12	<0.1	<0.1	<0.1	<0.1	<0.1	<0.1	<0.1	<0.1	<0.1	<0.1	<0.1	<0.1	<0.1	0.4	<0.1	<0.1	<0.1	0.13	<0.1	<0.1	<0.1	<0.1	<0.1	<0.1	<0.1	<0.1	0.13	0.11	<0.1	<0.1	<0.1	<0.1	<0.1	<0.1	<0.1	<0.1	<0.1
13	736	0.58	2.69	3.83	<0.1	6.39	0.23	<0.1	<0.1	<0.1	<0.1	<0.1	<0.1	<0.1	<0.1	<0.1	<0.1	<0.1	<0.1	<0.1	<0.1	<0.1	<0.1	<0.1	<0.1	<0.1	<0.1	<0.1	<0.1	<0.1	<0.1	<0.1	<0.1	<0.1	<0.1	<0.1	<0.1	<0.1	<0.1	<0.1	<0.1	<0.1	<0.1	<0.1	<0.1	<0.1	<0.1	<0.1	<0.1
14	≤20	<0.1	<0.1	0.12	<0.1	<0.1	<0.1	<0.1	<0.1	<0.1	0.12	<0.1	<0.1	0.11	<0.1	<0.1	<0.1	0.22	<0.1	<0.1	<0.1	<0.1	<0.1	<0.1	<0.1	<0.1	<0.1	<0.1	<0.1	0.12	<0.1	<0.1	<0.1	<0.1	<0.1	<0.1	<0.1	<0.1	0.15	<0.1	0.23	0.11	<0.1	<0.1	<0.1	<0.1	<0.1	<0.1	<0.1
15	209	<0.1	<0.1	<0.1	<0.1	<0.1	<0.1	<0.1	<0.1	<0.1	<0.1	<0.1	<0.1	<0.1	<0.1	2.31	<0.1	16.07	<0.1	<0.1	<0.1	0.61	2.48	<0.1	<0.1	<0.1	8.19	<0.1	<0.1	<0.1	<0.1	<0.1	<0.1	<0.1	<0.1	<0.1	<0.1	<0.1	<0.1	<0.1	<0.1	<0.1	<0.1	<0.1	<0.1	<0.1	<0.1	<0.1	<0.1
16	309	<0.1	<0.1	<0.1	<0.1	<0.1	<0.1	<0.1	<0.1	<0.1	<0.1	<0.1	<0.1	<0.1	<0.1	<0.1	<0.1	0.24	<0.1	<0.1	<0.1	<0.1	<0.1	<0.1	<0.1	<0.1	<0.1	<0.1	<0.1	<0.1	<0.1	<0.1	<0.1	<0.1	<0.1	<0.1	<0.1	<0.1	<0.1	<0.1	<0.1	<0.1	<0.1	<0.1	<0.1	<0.1	<0.1	<0.1	<0.1
17	63	<0.1	<0.1	<0.1	<0.1	<0.1	<0.1	<0.1	<0.1	<0.1	<0.1	<0.1	0.38	<0.1	<0.1	<0.1	<0.1	3.46	<0.1	<0.1	<0.1	<0.1	<0.1	<0.1	<0.1	<0.1	<0.1	<0.1	<0.1	<0.1	<0.1	<0.1	<0.1	<0.1	<0.1	<0.1	0.32	<0.1	<0.1	<0.1	<0.1	<0.1	<0.1	<0.1	<0.1	<0.1	<0.1	<0.1	<0.1
18	242	<0.1	<0.1	<0.1	<0.1	<0.1	<0.1	<0.1	<0.1	<0.1	<0.1	<0.1	<0.1	<0.1	<0.1	<0.1	<0.1	<0.1	<0.1	<0.1	<0.1	<0.1	<0.1	<0.1	<0.1	<0.1	<0.1	<0.1	<0.1	<0.1	<0.1	<0.1	<0.1	0.19	<0.1	<0.1	<0.1	<0.1	<0.1	<0.1	<0.1	<0.1	<0.1	<0.1	<0.1	<0.1	<0.1	<0.1	<0.1
19	≤20	<0.1	<0.1	0.15	<0.1	0.14	<0.1	<0.1	<0.1	<0.1	<0.1	<0.1	<0.1	<0.1	<0.1	<0.1	<0.1	<0.1	0.33	0.4	<0.1	<0.1	0.11	<0.1	<0.1	<0.1	<0.1	<0.1	<0.1	<0.1	<0.1	<0.1	<0.1	<0.1	<0.1	<0.1	0.19	<0.1	0.16	<0.1	0.16	0.11	<0.1	<0.1	<0.1	<0.1	<0.1	<0.1	<0.1
20	≤20	<0.1	<0.1	<0.1	<0.1	<0.1	<0.1	<0.1	<0.1	<0.1	<0.1	<0.1	<0.1	<0.1	<0.1	<0.1	<0.1	<0.1	<0.1	<0.1	<0.1	<0.1	<0.1	<0.1	0.12	<0.1	<0.1	<0.1	<0.1	<0.1	<0.1	<0.1	<0.1	<0.1	<0.1	<0.1	<0.1	<0.1	<0.1	<0.1	<0.1	<0.1	<0.1	<0.1	<0.1	<0.1	<0.1	<0.1	<0.1
21	307	<0.1	<0.1	<0.1	<0.1	<0.1	<0.1	<0.1	<0.1	<0.1	<0.1	<0.1	<0.1	<0.1	<0.1	<0.1	<0.1	<0.1	<0.1	<0.1	<0.1	<0.1	<0.1	<0.1	<0.1	<0.1	<0.1	<0.1	<0.1	<0.1	<0.1	<0.1	<0.1	<0.1	<0.1	<0.1	<0.1	<0.1	<0.1	<0.1	<0.1	<0.1	<0.1	<0.1	1.46	2.58	<0.1	<0.1	<0.1
22	≤20	<0.1	<0.1	<0.1	<0.1	<0.1	<0.1	<0.1	<0.1	<0.1	<0.1	<0.1	<0.1	<0.1	<0.1	<0.1	<0.1	<0.1	<0.1	<0.1	<0.1	<0.1	<0.1	<0.1	<0.1	<0.1	<0.1	<0.1	<0.1	<0.1	<0.1	<0.1	<0.1	<0.1	<0.1	<0.1	<0.1	<0.1	<0.1	<0.1	<0.1	<0.1	<0.1	<0.1	<0.1	<0.1	<0.1	<0.1	<0.1
23	≤20	<0.1	<0.1	<0.1	<0.1	<0.1	<0.1	<0.1	<0.1	<0.1	<0.1	<0.1	<0.1	<0.1	<0.1	<0.1	<0.1	<0.1	<0.1	<0.1	<0.1	<0.1	<0.1	<0.1	<0.1	0.16	<0.1	<0.1	<0.1	<0.1	<0.1	<0.1	<0.1	<0.1	<0.1	<0.1	<0.1	<0.1	<0.1	<0.1	<0.1	<0.1	<0.1	<0.1	0.12	<0.1	<0.1	<0.1	<0.1
24	≤20	<0.1	<0.1	<0.1	<0.1	<0.1	<0.1	<0.1	<0.1	<0.1	<0.1	<0.1	<0.1	<0.1	<0.1	<0.1	<0.1	<0.1	<0.1	<0.1	<0.1	<0.1	<0.1	<0.1	<0.1	0.14	<0.1	<0.1	<0.1	<0.1	<0.1	<0.1	<0.1	<0.1	<0.1	<0.1	<0.1	<0.1	<0.1	<0.1	<0.1	<0.1	<0.1	<0.1	<0.1	<0.1	<0.1	<0.1	<0.1
25	25	<0.1	<0.1	<0.1	<0.1	<0.1	<0.1	<0.1	<0.1	<0.1	<0.1	<0.1	<0.1	<0.1	<0.1	<0.1	<0.1	<0.1	<0.1	0.11	<0.1	<0.1	<0.1	<0.1	<0.1	<0.1	<0.1	<0.1	<0.1	<0.1	<0.1	<0.1	<0.1	<0.1	<0.1	<0.1	<0.1	<0.1	<0.1	<0.1	<0.1	<0.1	<0.1	<0.1	<0.1	<0.1	<0.1	<0.1	<0.1
26	711	<0.1	<0.1	<0.1	<0.1	<0.1	<0.1	<0.1	<0.1	<0.1	<0.1	<0.1	<0.1	<0.1	<0.1	<0.1	<0.1	<0.1	0.12	<0.1	0.14	<0.1	<0.1	<0.1	<0.1	<0.1	<0.1	<0.1	<0.1	<0.1	<0.1	<0.1	<0.1	<0.1	<0.1	<0.1	<0.1	<0.1	<0.1	<0.1	<0.1	<0.1	<0.1	<0.1	0.13	<0.1	<0.1	<0.1	<0.1
27	≤20	<0.1	<0.1	<0.1	<0.1	<0.1	<0.1	<0.1	<0.1	<0.1	<0.1	<0.1	<0.1	<0.1	<0.1	<0.1	<0.1	<0.1	0.14	<0.1	<0.1	<0.1	<0.1	<0.1	<0.1	0.12	<0.1	<0.1	<0.1	<0.1	<0.1	<0.1	<0.1	<0.1	<0.1	<0.1	<0.1	<0.1	0.12	<0.1	<0.1	<0.1	<0.1	<0.1	<0.1	<0.1	<0.1	<0.1	<0.1
28	167	<0.1	<0.1	<0.1	<0.1	<0.1	<0.1	<0.1	<0.1	<0.1	<0.1	<0.1	<0.1	<0.1	<0.1	<0.1	<0.1	<0.1	<0.1	<0.1	<0.1	<0.1	<0.1	<0.1	<0.1	0.13	<0.1	<0.1	<0.1	<0.1	<0.1	<0.1	<0.1	<0.1	<0.1	<0.1	<0.1	<0.1	<0.1	<0.1	<0.1	<0.1	<0.1	<0.1	<0.1	<0.1	<0.1	<0.1	<0.1
29	≤20	<0.1	<0.1	<0.1	<0.1	<0.1	<0.1	<0.1	<0.1	<0.1	<0.1	<0.1	<0.1	<0.1	<0.1	<0.1	<0.1	<0.1	<0.1	<0.1	<0.1	<0.1	<0.1	<0.1	<0.1	<0.1	<0.1	<0.1	<0.1	<0.1	<0.1	<0.1	<0.1	<0.1	<0.1	<0.1	<0.1	<0.1	<0.1	<0.1	<0.1	<0.1	<0.1	<0.1	<0.1	<0.1	<0.1	<0.1	<0.1
30	≤20	<0.1	<0.1	<0.1	<0.1	<0.1	<0.1	1.64	0.57	<0.1	<0.1	<0.1	<0.1	0.11	0.12	<0.1	<0.1	1.9	0.14	<0.1	<0.1	<0.1	<0.1	0.42	0.45	0.15	0.25	<0.1	<0.1	0.14	<0.1	<0.1	<0.1	<0.1	<0.1	<0.1	0.19	<0.1	<0.1	<0.1	0.13	<0.1	<0.1	<0.1	<0.1	<0.1	<0.1	<0.1	<0.1
31	1582	<0.1	<0.1	<0.1	<0.1	<0.1	<0.1	<0.1	2.17	<0.1	<0.1	0.21	0.31	0.72	0.43	<0.1	<0.1	2.13	0.17	<0.1	0.79	1.28	<0.1	4.44	4.46	1.13	19.96	<0.1	0.15	1.77	1.62	0.16	<0.1	<0.1	<0.1	0.12	3.29	<0.1	0.82	0.38	<0.1	<0.1	<0.1	<0.1	0.13	<0.1	<0.1	<0.1	<0.1
32	225	<0.1	<0.1	<0.1	<0.1	<0.1	<0.1	<0.1	<0.1	<0.1	<0.1	<0.1	<0.1	<0.1	0.14	<0.1	<0.1	<0.1	<0.1	0.17	<0.1	<0.1	<0.1	0.2	0.23	0.33	0.18	<0.1	<0.1	<0.1	<0.1	<0.1	<0.1	<0.1	<0.1	<0.1	<0.1	<0.1	0.3	0.23	<0.1	<0.1	<0.1	<0.1	<0.1	<0.1	<0.1	<0.1	<0.1
33	409	<0.1	<0.1	<0.1	<0.1	<0.1	<0.1	<0.1	<0.1	<0.1	<0.1	<0.1	<0.1	<0.1	0.26	<0.1	<0.1	<0.1	<0.1	<0.1	<0.1	<0.1	<0.1	0.38	0.25	0.52	<0.1	<0.1	<0.1	<0.1	<0.1	<0.1	<0.1	<0.1	<0.1	<0.1	<0.1	<0.1	0.35	0.49	<0.1	<0.1	<0.1	<0.1	<0.1	<0.1	<0.1	<0.1	<0.1
34	≤20	<0.1	<0.1	<0.1	<0.1	<0.1	<0.1	<0.1	<0.1	<0.1	<0.1	<0.1	<0.1	<0.1	0.18	<0.1	<0.1	<0.1	<0.1	<0.1	<0.1	<0.1	<0.1	0.14	0.21	0.55	<0.1	<0.1	<0.1	<0.1	<0.1	<0.1	<0.1	<0.1	<0.1	<0.1	<0.1	<0.1	0.35	<0.1	<0.1	<0.1	<0.1	<0.1	<0.1	<0.1	<0.1	<0.1	<0.1
35	≤20	<0.1	<0.1	<0.1	<0.1	<0.1	<0.1	<0.1	<0.1	<0.1	<0.1	<0.1	<0.1	<0.1	0.14	<0.1	<0.1	<0.1	<0.1	<0.1	<0.1	<0.1	0.12	0.26	0.48	0.81	<0.1	<0.1	<0.1	<0.1	<0.1	<0.1	<0.1	<0.1	<0.1	<0.1	<0.1	<0.1	0.44	0.22	<0.1	<0.1	<0.1	<0.1	<0.1	<0.1	<0.1	<0.1	<0.1
36	299	<0.1	<0.1	<0.1	<0.1	<0.1	<0.1	<0.1	<0.1	<0.1	<0.1	0.12	<0.1	<0.1	<0.1	<0.1	<0.1	<0.1	<0.1	<0.1	<0.1	<0.1	<0.1	0.15	<0.1	0.4	<0.1	<0.1	<0.1	<0.1	<0.1	<0.1	<0.1	<0.1	<0.1	<0.1	<0.1	<0.1	0.34	<0.1	<0.1	<0.1	<0.1	<0.1	<0.1	<0.1	<0.1	<0.1	<0.1
37	70	<0.1	<0.1	<0.1	<0.1	<0.1	<0.1	<0.1	<0.1	<0.1	<0.1	<0.1	<0.1	<0.1	<0.1	<0.1	<0.1	<0.1	<0.1	<0.1	<0.1	<0.1	<0.1	0.29	0.15	<0.1	<0.1	<0.1	<0.1	<0.1	<0.1	<0.1	<0.1	<0.1	<0.1	<0.1	<0.1	<0.1	1.1	0.4	<0.1	<0.1	<0.1	<0.1	<0.1	<0.1	<0.1	<0.1	<0.1
38	≤20	<0.1	<0.1	<0.1	0.15	<0.1	<0.1	<0.1	<0.1	<0.1	<0.1	0.25	<0.1	<0.1	0.29	<0.1	<0.1	<0.1	<0.1	<0.1	<0.1	<0.1	<0.1	0.47	0.49	<0.1	<0.1	<0.1	<0.1	<0.1	<0.1	<0.1	<0.1	<0.1	<0.1	<0.1	<0.1	<0.1	2.14	0.73	<0.1	<0.1	<0.1	<0.1	<0.1	<0.1	<0.1	<0.1	<0.1
39	≤20	<0.1	<0.1	<0.1	0.12	<0.1	<0.1	<0.1	<0.1	<0.1	0.11	0.23	<0.1	<0.1	0.26	<0.1	<0.1	<0.1	<0.1	<0.1	<0.1	<0.1	<0.1	0.45	0.59	0.18	<0.1	<0.1	<0.1	<0.1	<0.1	<0.1	<0.1	<0.1	<0.1	<0.1	<0.1	<0.1	2.22	<0.1	<0.1	<0.1	<0.1	<0.1	<0.1	<0.1	<0.1	<0.1	<0.1
40	≤20	<0.1	<0.1	<0.1	<0.1	<0.1	<0.1	<0.1	<0.1	<0.1	<0.1	<0.1	<0.1	<0.1	<0.1	<0.1	<0.1	<0.1	<0.1	<0.1	<0.1	<0.1	<0.1	0.41	0.51	0.13	<0.1	<0.1	<0.1	<0.1	<0.1	<0.1	<0.1	<0.1	<0.1	<0.1	<0.1	<0.1	1.68	0.31	<0.1	<0.1	<0.1	<0.1	0.22	<0.1	<0.1	<0.1	<0.1
41	2249	0.6	2.05	6.12	<0.1	13.79	<0.1	<0.1	<0.1	<0.1	<0.1	0.13	0.42	<0.1	0.29	20.72	<0.1	41.17	<0.1	<0.1	<0.1	5.55	14.16	0.57	<0.1	0.23	36.03	<0.1	<0.1	<0.1	<0.1	<0.1	<0.1	<0.1	<0.1	<0.1	<0.1	<0.1	2.35	0.83	<0.1	<0.1	<0.1	0.16	0.26	<0.1	<0.1	<0.1	<0.1
42	≤20	<0.1	<0.1	<0.1	<0.1	0.2	<0.1	<0.1	<0.1	<0.1	<0.1	0.17	<0.1	<0.1	0.26	<0.1	<0.1	0.11	<0.1	<0.1	0.16	<0.1	<0.1	0.62	0.46	0.13	<0.1	<0.1	<0.1	<0.1	<0.1	<0.1	<0.1	<0.1	<0.1	<0.1	<0.1	<0.1	2.08	0.48	0.13	<0.1	<0.1	<0.1	0.33	<0.1	0.17	<0.1	<0.1
43	≤20	<0.1	<0.1	<0.1	<0.1	<0.1	<0.1	<0.1	<0.1	<0.1	<0.1	<0.1	<0.1	<0.1	<0.1	<0.1	<0.1	<0.1	<0.1	<0.1	<0.1	<0.1	<0.1	0.14	0.16	0.11	<0.1	<0.1	<0.1	<0.1	<0.1	<0.1	<0.1	<0.1	<0.1	<0.1	<0.1	<0.1	0.42	<0.1	<0.1	<0.1	<0.1	<0.1	<0.1	<0.1	<0.1	<0.1	<0.1
44	≤20	<0.1	<0.1	<0.1	<0.1	<0.1	<0.1	<0.1	<0.1	<0.1	<0.1	0.16	<0.1	<0.1	0.14	<0.1	<0.1	<0.1	<0.1	<0.1	<0.1	<0.1	<0.1	0.26	0.19	0.14	<0.1	<0.1	<0.1	<0.1	<0.1	<0.1	<0.1	<0.1	<0.1	<0.1	<0.1	<0.1	0.88	<0.1	<0.1	<0.1	<0.1	<0.1	0.12	<0.1	<0.1	<0.1	<0.1
45	≤20	<0.1	<0.1	<0.1	<0.1	<0.1	<0.1	<0.1	<0.1	<0.1	<0.1	<0.1	<0.1	<0.1	0.14	<0.1	<0.1	<0.1	<0.1	<0.1	<0.1	<0.1	<0.1	0.54	0.38	<0.1	<0.1	<0.1	<0.1	<0.1	<0.1	<0.1	<0.1	<0.1	<0.1	<0.1	<0.1	<0.1	0.63	0.29	<0.1	<0.1	<0.1	<0.1	<0.1	<0.1	<0.1	<0.1	<0.1
46	≤20	<0.1	<0.1	<0.1	<0.1	0.11	<0.1	<0.1	<0.1	<0.1	<0.1	0.11	<0.1	<0.1	0.13	<0.1	<0.1	<0.1	<0.1	<0.1	<0.1	<0.1	<0.1	<0.1	<0.1	0.14	<0.1	<0.1	<0.1	<0.1	<0.1	0.12	<0.1	<0.1	<0.1	<0.1	<0.1	<0.1	0.46	0.11	<0.1	<0.1	<0.1	<0.1	<0.1	<0.1	<0.1	<0.1	<0.1
47	≤20	<0.1	0.22	0.11	<0.1	0.59	<0.1	4.38	0.19	<0.1	<0.1	<0.1	0.18	<0.1	<0.1	<0.1	<0.1	<0.1	<0.1	<0.1	<0.1	<0.1	<0.1	<0.1	<0.1	<0.1	<0.1	<0.1	<0.1	0.17	<0.1	<0.1	<0.1	<0.1	<0.1	<0.1	<0.1	<0.1	0.14	<0.1	<0.1	<0.1	<0.1	<0.1	<0.1	<0.1	<0.1	<0.1	<0.1
48	50	0.28	1.18	0.71	<0.1	4.22	<0.1	22.43	2.44	<0.1	<0.1	<0.1	2.02	<0.1	<0.1	<0.1	<0.1	<0.1	<0.1	<0.1	<0.1	<0.1	<0.1	<0.1	<0.1	<0.1	<0.1	<0.1	<0.1	0.13	<0.1	<0.1	<0.1	<0.1	<0.1	<0.1	<0.1	<0.1	0.17	<0.1	<0.1	<0.1	<0.1	<0.1	<0.1	<0.1	<0.1	<0.1	<0.1
49	1560	7.57	26.35	23.9	1.95	42.36	3.12	42.85	40.85	<0.1	<0.1	0.12	28.3	<0.1	0.17	<0.1	<0.1	<0.1	<0.1	<0.1	<0.1	0.37	<0.1	<0.1	<0.1	<0.1	<0.1	<0.1	<0.1	0.13	<0.1	<0.1	<0.1	<0.1	<0.1	<0.1	<0.1	<0.1	0.23	<0.1	0.11	<0.1	<0.1	<0.1	<0.1	<0.1	<0.1	<0.1	<0.1
50	≤20	<0.1	<0.1	<0.1	<0.1	<0.1	<0.1	<0.1	<0.1	<0.1	<0.1	<0.1	<0.1	<0.1	<0.1	<0.1	<0.1	<0.1	<0.1	<0.1	<0.1	<0.1	<0.1	<0.1	<0.1	<0.1	<0.1	<0.1	<0.1	<0.1	<0.1	<0.1	<0.1	<0.1	<0.1	<0.1	<0.1	<0.1	<0.1	<0.1	<0.1	<0.1	<0.1	<0.1	<0.1	<0.1	<0.1	<0.1	<0.1
51	2630	2.33	4.9	3.09	0.37	8.72	1.01	9.74	0.43	<0.1	<0.1	0.29	0.8	0.69	0.35	0.23	<0.1	7.33	<0.1	0.16	0.21	1.04	1.57	1.68	1.68	0.34	0.8	0.2	<0.1	1.16	0.32	0.25	0.83	<0.1	<0.1	<0.1	1.49	1.15	0.91	1.55	0.45	0.11	<0.1	<0.1	<0.1	<0.1	0.2	<0.1	0.5
52	546	<0.1	0.11	<0.1	<0.1	0.29	<0.1	0.34	<0.1	<0.1	<0.1	<0.1	<0.1	<0.1	<0.1	<0.1	<0.1	<0.1	<0.1	<0.1	<0.1	0.88	<0.1	<0.1	<0.1	<0.1	<0.1	<0.1	<0.1	0.18	<0.1	<0.1	<0.1	<0.1	<0.1	<0.1	<0.1	<0.1	0.16	<0.1	<0.1	<0.1	<0.1	<0.1	<0.1	<0.1	<0.1	<0.1	<0.1
53	536	<0.1	<0.1	<0.1	<0.1	<0.1	<0.1	0.23	<0.1	<0.1	<0.1	<0.1	<0.1	<0.1	<0.1	<0.1	<0.1	4.4	<0.1	0.11	<0.1	<0.1	<0.1	<0.1	<0.1	<0.1	<0.1	<0.1	<0.1	<0.1	<0.1	0.12	<0.1	4.15	<0.1	<0.1	<0.1	<0.1	0.16	0.14	<0.1	<0.1	<0.1	<0.1	<0.1	<0.1	<0.1	<0.1	<0.1
54	≤20	<0.1	<0.1	<0.1	<0.1	0.16	<0.1	<0.1	<0.1	<0.1	<0.1	<0.1	<0.1	<0.1	<0.1	<0.1	<0.1	<0.1	<0.1	<0.1	<0.1	<0.1	<0.1	<0.1	<0.1	<0.1	<0.1	<0.1	<0.1	<0.1	<0.1	<0.1	<0.1	<0.1	<0.1	<0.1	<0.1	<0.1	<0.1	<0.1	<0.1	<0.1	<0.1	<0.1	<0.1	<0.1	<0.1	<0.1	<0.1
55	≤20	<0.1	<0.1	<0.1	<0.1	<0.1	<0.1	<0.1	<0.1	<0.1	<0.1	<0.1	<0.1	<0.1	<0.1	<0.1	<0.1	<0.1	<0.1	<0.1	<0.1	<0.1	<0.1	<0.1	0.16	<0.1	<0.1	<0.1	<0.1	0.12	<0.1	0.13	<0.1	<0.1	<0.1	<0.1	<0.1	<0.1	<0.1	<0.1	<0.1	<0.1	<0.1	<0.1	<0.1	<0.1	<0.1	<0.1	<0.1
56	≤20	<0.1	<0.1	<0.1	<0.1	<0.1	<0.1	<0.1	<0.1	<0.1	<0.1	<0.1	<0.1	<0.1	<0.1	<0.1	<0.1	<0.1	<0.1	<0.1	<0.1	<0.1	<0.1	<0.1	<0.1	<0.1	<0.1	<0.1	<0.1	0.16	<0.1	<0.1	<0.1	<0.1	<0.1	<0.1	<0.1	<0.1	0.16	0.14	<0.1	<0.1	<0.1	<0.1	<0.1	<0.1	<0.1	<0.1	<0.1
57	≤20	<0.1	<0.1	<0.1	<0.1	0.12	<0.1	<0.1	<0.1	<0.1	<0.1	<0.1	<0.1	<0.1	<0.1	<0.1	<0.1	<0.1	<0.1	<0.1	<0.1	<0.1	<0.1	<0.1	0.15	<0.1	<0.1	<0.1	<0.1	<0.1	<0.1	0.18	<0.1	<0.1	<0.1	<0.1	<0.1	<0.1	<0.1	<0.1	<0.1	<0.1	<0.1	<0.1	<0.1	<0.1	<0.1	<0.1	<0.1
58	≤20	<0.1	<0.1	<0.1	<0.1	<0.1	<0.1	<0.1	<0.1	<0.1	<0.1	<0.1	<0.1	<0.1	<0.1	<0.1	<0.1	<0.1	<0.1	<0.1	<0.1	<0.1	<0.1	<0.1	0.11	<0.1	<0.1	<0.1	<0.1	<0.1	<0.1	0.32	<0.1	<0.1	<0.1	<0.1	<0.1	<0.1	0.13	<0.1	<0.1	<0.1	<0.1	<0.1	<0.1	<0.1	<0.1	<0.1	<0.1
59	22	0.31	0.45	1.28	<0.1	2.59	4.58	<0.1	<0.1	<0.1	<0.1	<0.1	<0.1	<0.1	<0.1	1.22	<0.1	2.66	0.13	<0.1	<0.1	0.26	1.48	<0.1	0.21	<0.1	2.5	<0.1	<0.1	0.11	<0.1	<0.1	<0.1	<0.1	<0.1	0.12	<0.1	<0.1	<0.1	<0.1	<0.1	<0.1	<0.1	<0.1	1.74	1.62	<0.1	<0.1	<0.1
60	376	<0.1	0.16	<0.1	<0.1	0.15	0.38	<0.1	<0.1	<0.1	<0.1	<0.1	<0.1	<0.1	0.13	0.21	<0.1	0.28	<0.1	<0.1	<0.1	<0.1	0.16	<0.1	0.13	<0.1	0.29	<0.1	<0.1	0.13	<0.1	<0.1	<0.1	<0.1	0.11	<0.1	<0.1	<0.1	0.13	<0.1	<0.1	<0.1	<0.1	<0.1	0.28	0.13	<0.1	<0.1	<0.1
61	≤20	<0.1	0.18	<0.1	<0.1	<0.1	<0.1	<0.1	<0.1	<0.1	<0.1	<0.1	<0.1	<0.1	<0.1	<0.1	<0.1	<0.1	<0.1	<0.1	<0.1	<0.1	<0.1	<0.1	<0.1	<0.1	<0.1	<0.1	<0.1	<0.1	<0.1	<0.1	<0.1	<0.1	<0.1	<0.1	<0.1	<0.1	<0.1	<0.1	<0.1	<0.1	<0.1	<0.1	<0.1	<0.1	<0.1	<0.1	<0.1
62	114	0.17	0.33	0.14	<0.1	4.61	<0.1	27.68	1.86	<0.1	2.77	<0.1	3.48	<0.1	<0.1	0.89	<0.1	4.77	4.08	<0.1	<0.1	2.77	5.92	<0.1	<0.1	<0.1	8.23	<0.1	<0.1	0.57	<0.1	<0.1	<0.1	<0.1	5.16	<0.1	0.65	<0.1	0.6	<0.1	0.29	<0.1	<0.1	<0.1	<0.1	0.45	<0.1	<0.1	<0.1
63	≤20	<0.1	<0.1	<0.1	<0.1	<0.1	<0.1	<0.1	<0.1	<0.1	<0.1	<0.1	<0.1	<0.1	<0.1	<0.1	<0.1	<0.1	<0.1	<0.1	<0.1	<0.1	<0.1	<0.1	<0.1	<0.1	<0.1	<0.1	<0.1	<0.1	<0.1	<0.1	<0.1	<0.1	0.16	<0.1	<0.1	<0.1	<0.1	<0.1	<0.1	<0.1	<0.1	<0.1	<0.1	<0.1	<0.1	<0.1	<0.1
64	≤20	<0.1	<0.1	<0.1	<0.1	<0.1	<0.1	<0.1	<0.1	<0.1	<0.1	<0.1	<0.1	<0.1	<0.1	<0.1	<0.1	<0.1	<0.1	<0.1	<0.1	<0.1	<0.1	<0.1	<0.1	<0.1	<0.1	<0.1	<0.1	<0.1	<0.1	<0.1	<0.1	<0.1	<0.1	<0.1	0.11	<0.1	<0.1	<0.1	<0.1	<0.1	<0.1	<0.1	<0.1	<0.1	<0.1	<0.1	<0.1
65	≤20	<0.1	<0.1	<0.1	<0.1	<0.1	<0.1	<0.1	<0.1	<0.1	<0.1	<0.1	<0.1	<0.1	<0.1	<0.1	<0.1	<0.1	<0.1	<0.1	<0.1	<0.1	<0.1	<0.1	<0.1	<0.1	<0.1	<0.1	<0.1	<0.1	<0.1	<0.1	<0.1	<0.1	<0.1	<0.1	<0.1	<0.1	<0.1	<0.1	<0.1	<0.1	<0.1	<0.1	<0.1	<0.1	<0.1	<0.1	<0.1
66	≤20	<0.1	<0.1	<0.1	<0.1	<0.1	<0.1	<0.1	<0.1	<0.1	<0.1	<0.1	<0.1	<0.1	<0.1	<0.1	<0.1	<0.1	<0.1	<0.1	<0.1	<0.1	<0.1	<0.1	<0.1	<0.1	<0.1	<0.1	<0.1	<0.1	<0.1	<0.1	<0.1	<0.1	<0.1	<0.1	<0.1	<0.1	<0.1	<0.1	<0.1	<0.1	<0.1	<0.1	<0.1	<0.1	<0.1	<0.1	<0.1
67	≤20	<0.1	<0.1	<0.1	<0.1	<0.1	<0.1	<0.1	<0.1	<0.1	<0.1	<0.1	<0.1	<0.1	<0.1	<0.1	<0.1	<0.1	<0.1	<0.1	<0.1	<0.1	<0.1	<0.1	<0.1	<0.1	<0.1	<0.1	<0.1	<0.1	<0.1	<0.1	<0.1	<0.1	<0.1	<0.1	<0.1	<0.1	<0.1	<0.1	<0.1	<0.1	<0.1	<0.1	<0.1	<0.1	<0.1	<0.1	<0.1
68	40	<0.1	<0.1	<0.1	<0.1	<0.1	<0.1	<0.1	<0.1	<0.1	<0.1	<0.1	<0.1	<0.1	<0.1	<0.1	<0.1	0.67	<0.1	<0.1	<0.1	<0.1	<0.1	<0.1	<0.1	<0.1	<0.1	<0.1	<0.1	<0.1	<0.1	<0.1	<0.1	<0.1	<0.1	<0.1	<0.1	<0.1	<0.1	<0.1	<0.1	<0.1	<0.1	<0.1	<0.1	<0.1	<0.1	<0.1	<0.1
69	≤20	<0.1	<0.1	<0.1	<0.1	<0.1	<0.1	<0.1	<0.1	<0.1	<0.1	<0.1	<0.1	<0.1	<0.1	<0.1	<0.1	<0.1	<0.1	<0.1	<0.1	<0.1	<0.1	<0.1	<0.1	<0.1	<0.1	<0.1	<0.1	<0.1	<0.1	<0.1	<0.1	<0.1	<0.1	<0.1	<0.1	<0.1	<0.1	<0.1	<0.1	<0.1	<0.1	<0.1	<0.1	<0.1	<0.1	<0.1	<0.1
70	≤20	<0.1	<0.1	<0.1	<0.1	<0.1	<0.1	<0.1	<0.1	<0.1	<0.1	<0.1	<0.1	<0.1	<0.1	<0.1	<0.1	<0.1	<0.1	<0.1	<0.1	<0.1	<0.1	<0.1	0.14	<0.1	<0.1	<0.1	<0.1	<0.1	<0.1	<0.1	<0.1	<0.1	<0.1	<0.1	<0.1	<0.1	<0.1	<0.1	<0.1	<0.1	<0.1	<0.1	<0.1	<0.1	<0.1	<0.1	<0.1
71	296	<0.1	<0.1	<0.1	<0.1	<0.1	<0.1	<0.1	<0.1	<0.1	<0.1	<0.1	<0.1	<0.1	<0.1	<0.1	<0.1	<0.1	<0.1	<0.1	<0.1	<0.1	<0.1	<0.1	<0.1	<0.1	<0.1	<0.1	<0.1	<0.1	<0.1	<0.1	<0.1	<0.1	<0.1	<0.1	<0.1	<0.1	<0.1	<0.1	<0.1	<0.1	<0.1	<0.1	<0.1	<0.1	<0.1	<0.1	<0.1
72	≤20	<0.1	<0.1	<0.1	<0.1	<0.1	<0.1	<0.1	<0.1	<0.1	<0.1	<0.1	<0.1	<0.1	<0.1	<0.1	<0.1	<0.1	<0.1	<0.1	<0.1	<0.1	<0.1	<0.1	<0.1	<0.1	<0.1	<0.1	<0.1	<0.1	<0.1	<0.1	<0.1	<0.1	<0.1	<0.1	<0.1	<0.1	0.13	<0.1	<0.1	<0.1	<0.1	<0.1	<0.1	<0.1	<0.1	<0.1	<0.1
73	≤20	<0.1	<0.1	<0.1	<0.1	<0.1	<0.1	<0.1	<0.1	<0.1	<0.1	<0.1	<0.1	<0.1	<0.1	<0.1	<0.1	<0.1	<0.1	<0.1	<0.1	<0.1	<0.1	<0.1	<0.1	<0.1	<0.1	<0.1	<0.1	<0.1	<0.1	<0.1	<0.1	<0.1	<0.1	<0.1	<0.1	<0.1	<0.1	<0.1	<0.1	<0.1	<0.1	<0.1	<0.1	<0.1	<0.1	<0.1	<0.1
74	≤20	<0.1	<0.1	<0.1	<0.1	<0.1	<0.1	<0.1	<0.1	<0.1	<0.1	<0.1	<0.1	<0.1	<0.1	<0.1	<0.1	<0.1	<0.1	<0.1	<0.1	<0.1	<0.1	<0.1	<0.1	<0.1	<0.1	<0.1	<0.1	<0.1	<0.1	<0.1	<0.1	<0.1	<0.1	<0.1	<0.1	<0.1	<0.1	<0.1	<0.1	<0.1	<0.1	<0.1	<0.1	<0.1	<0.1	<0.1	<0.1
75	≤20	<0.1	<0.1	<0.1	<0.1	<0.1	<0.1	<0.1	<0.1	<0.1	<0.1	<0.1	<0.1	<0.1	<0.1	<0.1	<0.1	<0.1	<0.1	<0.1	<0.1	<0.1	<0.1	<0.1	<0.1	<0.1	<0.1	<0.1	<0.1	<0.1	<0.1	<0.1	<0.1	<0.1	<0.1	<0.1	<0.1	<0.1	<0.1	<0.1	<0.1	<0.1	<0.1	<0.1	<0.1	<0.1	<0.1	<0.1	<0.1
76	83	7.9	7.8	19.87	<0.1	26.18	<0.1	9.96	<0.1	<0.1	2.31	<0.1	0.42	<0.1	<0.1	<0.1	<0.1	<0.1	<0.1	<0.1	<0.1	<0.1	<0.1	<0.1	<0.1	<0.1	<0.1	<0.1	<0.1	<0.1	<0.1	<0.1	<0.1	<0.1	0.7	<0.1	<0.1	<0.1	<0.1	<0.1	<0.1	<0.1	<0.1	<0.1	<0.1	<0.1	<0.1	<0.1	<0.1
[truncated: 247 more columns]
