# Supplementary material for: Changes in Serum Protein–Peptide Patterns in Atopic Children Allergic to Plant Storage Proteins
Source: Int J Mol Sci. 2023 Jan 16;24(2):1804. doi: 10.3390/ijms24021804 (PMC9861933; doi:10.3390/ijms24021804)
Supplement: Supplementary file 1 [file ijms-24-01804-s001.zip › Spreadsheet 2.xlsx]

## Sheet: MALDI-TOF-MS Analysis
Name	Patient	1020.89	1077.91	1207.2	1219.23	1261.19	1277.37	1350.63	1419.9	1450.15	1466.54	1519.93	1537.91	1546.56	1617.68	1866.41	1897.78	1945.45	2023.03	2082.79	2554.74	2602.88	2661.52	3275.92	4054.43	4210.54	5004.56	6631.52
A01-A03	1	0.000163799	0.000169019	0.000419371	0.000872255	0.00249555	0.000693299	0.000818531	0.000167259	0.00015196	0.00116792	0.000738502	0.000593683	0.000998836	0.000500288	0.00106949	0.000845225	0.00189957	0.000573718	0.000414261	0.0013118	0.000149334	0.00173295	0.000159422	0.00158117	0.00272825	0.000560532	0.000625816
A04-A06	17	0.00145399	0.001132	0.00221954	0.000755845	0.00445051	0.00134722	0.00220293	0.00131667	0.00112278	0.00291724	0.00141756	0.0010957	0.00377649	0.00319104	0.000845095	0.00150019	0.000162811	0.000602768	0.000131744	0.000939296	0.000566217	0.000859191	0.000616237	0.000795843	0.00265453	0.000434611	0.000466099
A07-A09	33	0.000327597	0.000169019	0.000719706	0.000146352	0.000688839	0.000157676	0.000408059	0.000167259	0.00015196	0.000864661	0.000335278	0.000164179	0.000378848	0.000375191	0.000935634	0.000344499	0.00236903	0.000537386	0.00191322	0.00056117	0.00173571	0.0013984	0.000833236	0.000741105	0.0011846	0.00348391	0.000157568
A10-A12	49	0.000163799	0.000169019	0.000154231	0.000146352	0.00170086	0.000763212	0.000493452	0.000727272	0.00015196	0.000387889	0.000330918	0.000164179	0.000165159	0.000320555	0.000812702	0.000152004	0.00368155	0.000437371	0.00133823	0.000152041	0.000634398	0.00102645	0.000319965	0.000680972	0.000716765	0.00347325	0.000157568
A13-A15	65	0.000537146	0.000671729	0.00175548	0.000530989	0.00119267	0.000518023	0.00143282	0.000829037	0.00134413	0.00210829	0.000507006	0.000450865	0.000722193	0.00121437	0.00559386	0.00141068	0.00057356	0.00146613	0.00159599	0.000673258	0.000492019	0.000192351	0.000715018	0.00015554	0.000165983	0.00267827	0.000370263
B01-B03	2	0.000163799	0.000427424	0.000485898	0.00107082	0.0041672	0.00181552	0.00138184	0.000527763	0.000454407	0.00127893	0.00063747	0.000539751	0.00164174	0.00093257	0.000868933	0.000448313	0.00303866	0.000407941	0.00085185	0.000626474	0.000850532	0.00156551	0.000159422	0.00121126	0.00233232	0.000612958	0.000157568
B04-B06	18	0.00282496	0.00214216	0.00437657	0.000871196	0.00412597	0.0015015	0.00360138	0.00168652	0.00120562	0.00488343	0.00163387	0.00150563	0.00386518	0.00338991	0.0015709	0.00163406	0.000528338	0.00121956	0.000481604	0.000812494	0.000298669	0.000925198	0.000591722	0.000557819	0.00226333	0.000411119	0.000520323
B07-B09	34	0.000425172	0.000425212	0.000854976	0.000992953	0.00298348	0.00171781	0.00117837	0.000814856	0.000678577	0.00121768	0.000756772	0.000633196	0.00106318	0.001162	0.000885632	0.000900986	0.000528655	0.00128685	0.000131744	0.00155339	0.000583171	0.000971089	0.000159422	0.00139044	0.00269545	0.000758829	0.00050453
B10-B12	50	0.000163799	0.000169019	0.000154231	0.000383605	0.000865309	0.000371877	0.000340617	0.000334518	0.00015196	0.000299994	0.000294662	0.000164179	0.000165159	0.000295152	0.00080009	0.000152004	0.00269637	0.000555088	0.000500361	0.000152041	0.00202551	0.00139316	0.000473442	0.000578941	0.000978588	0.00303268	0.000157568
B13-B15	66	0.000459181	0.00042491	0.0013473	0.000292703	0.000172061	0.000157676	0.000596331	0.000411748	0.00030392	0.000693188	0.000355185	0.000164179	0.000372336	0.000808571	0.00108889	0.000152004	0.000792992	0.000278362	0.0013237	0.000349888	0.00036193	0.000192351	0.000435295	0.00015554	0.000165983	0.00254981	0.000157568
C01-C03	3	0.000430798	0.000435015	0.000681501	0.000483593	0.00227327	0.00108285	0.000839401	0.000602585	0.00015196	0.00152808	0.000985239	0.000701982	0.000668427	0.00102152	0.00130106	0.00103691	0.00369743	0.000641116	0.000939531	0.00124427	0.0017319	0.00172261	0.000753739	0.000681679	0.00196787	0.00159856	0.00040534
C04-C06	19	0.000746088	0.000585278	0.00104097	0.000525332	0.0010605	0.000486248	0.000978245	0.000385913	0.000512328	0.00121635	0.000506807	0.000522937	0.00155919	0.00117826	0.000673292	0.000814811	0.00319743	0.000481074	0.00203434	0.000934675	0.00146422	0.000570731	0.00059388	0.000429987	0.00133369	0.00304487	0.000453732
C07-C09	35	0.000912395	0.000849151	0.00172384	0.000571414	0.00236925	0.00063254	0.00142118	0.00101791	0.000802613	0.00240888	0.00110795	0.000754257	0.00218708	0.00210992	0.00129792	0.000849008	0.00318749	0.00108884	0.00247352	0.00218158	0.00127029	0.000192351	0.000847768	0.000584939	0.00144033	0.00254964	0.000514345
C10-C12	51	0.000163799	0.000169019	0.000323587	0.000146352	0.00123177	0.000628853	0.000570892	0.000725531	0.00015196	0.000463752	0.000450423	0.00039793	0.000558719	0.00072852	0.000634239	0.000152004	0.00377336	0.000410633	0.000751132	0.000304082	0.000987803	0.00139426	0.000551905	0.000552814	0.000857342	0.00297589	0.000355603
C13-C15	67	0.000163799	0.000653938	0.00133768	0.000146352	0.00106486	0.000437782	0.00101303	0.000853359	0.00015196	0.00120499	0.000482663	0.000164179	0.000576245	0.00082226	0.00356202	0.000878441	0.000162811	0.00162719	0.000866847	0.000851019	0.000436207	0.000192351	0.000159422	0.00015554	0.000165983	0.00191189	0.000157568
D01-D03	4	0.000163799	0.000549418	0.000517702	0.00074124	0.00159127	0.00114924	0.000743593	0.00114624	0.000617463	0.00144762	0.00108215	0.000808822	0.00200432	0.0016453	0.000774748	0.000776582	0.00417794	0.000139181	0.000858036	0.0013614	0.00130636	0.0021216	0.000522803	0.000940672	0.00199091	0.00111114	0.000481344
D04-D06	20	0.00208481	0.00163514	0.00278397	0.000818158	0.00279542	0.000843826	0.00280087	0.00181184	0.00249753	0.00432364	0.0017328	0.00180197	0.00676013	0.00480238	0.000714903	0.000690814	0.000162811	0.000390054	0.000131744	0.000926671	0.000361498	0.00143197	0.000577962	0.000601652	0.00207969	0.000372753	0.000538452
D07-D09	36	0.000449237	0.00039675	0.000867704	0.00037072	0.00142355	0.000691682	0.00072026	0.000470265	0.000519781	0.00129658	0.000569254	0.000444102	0.000831788	0.00101508	0.00118626	0.0006363	0.00286116	0.000812199	0.00162926	0.000818332	0.00115654	0.000490372	0.000820467	0.000791877	0.00140334	0.00334024	0.000157568
D10-D12	52	0.000163799	0.000169019	0.000339796	0.000665472	0.000884568	0.000421904	0.000476247	0.000745436	0.00015196	0.00061362	0.00049705	0.000398097	0.000469181	0.000943219	0.000645533	0.000152004	0.00266568	0.000139181	0.000406062	0.000152041	0.00242101	0.00152486	0.00048858	0.000549839	0.000911771	0.00277926	0.00035185
D13-D15	68	0.00035159	0.000591108	0.00146201	0.000146352	0.000172061	0.000157676	0.00107632	0.000394903	0.00015196	0.00121209	0.0003863	0.000357872	0.00045495	0.00081582	0.00270566	0.000502501	0.00050809	0.00105974	0.00144221	0.000797725	0.000416781	0.000192351	0.000339666	0.00015554	0.000165983	0.00237018	0.000157568
E01-E03	5	0.000406798	0.000341412	0.000539714	0.00039191	0.00153807	0.000840977	0.000835063	0.000167259	0.000610057	0.0013111	0.000578	0.000513679	0.00123237	0.00109764	0.00170752	0.00161772	0.00385167	0.000629852	0.00082764	0.00085556	0.00206311	0.00186527	0.000595288	0.000395041	0.00100305	0.00144962	0.000603576
E04-E06	21	0.000612764	0.000587317	0.00109787	0.000692448	0.00245007	0.00144037	0.00154321	0.000401471	0.00115219	0.00249869	0.00100267	0.000834436	0.00376286	0.00122713	0.00101194	0.000370217	0.000162811	0.000871611	0.000131744	0.000725747	0.000506449	0.00164099	0.000457207	0.0011159	0.00277005	0.000514969	0.00072097
E07-E09	37	0.000341591	0.000518625	0.00117987	0.000146352	0.00061696	0.000324819	0.000785853	0.00100259	0.000610702	0.00133249	0.00071168	0.000610489	0.000768999	0.00169229	0.00194445	0.000434441	0.00279114	0.000531929	0.00247613	0.000705395	0.00146771	0.00164896	0.00132396	0.000544304	0.00129758	0.00345443	0.000449307
E10-E12	53	0.000163799	0.000169019	0.000361007	0.000146352	0.000493236	0.000157676	0.000170309	0.000167259	0.00015196	0.000555457	0.00046387	0.000356691	0.000449392	0.000669164	0.000491027	0.000152004	0.00262914	0.000961945	0.000350502	0.000367665	0.000658648	0.000192351	0.000494813	0.000509734	0.000822406	0.00340735	0.000450531
E13-E15	69	0.000163799	0.000367648	0.000805334	0.000146352	0.000172061	0.000157676	0.00055995	0.000167259	0.00015196	0.000499744	0.000302995	0.000164179	0.000165159	0.000395851	0.00243829	0.000442681	0.000673337	0.000483399	0.00133532	0.000567105	0.000532079	0.000192351	0.000159422	0.00015554	0.00033234	0.00287497	0.000328541
F01-F03	6	0.00082433	0.00104518	0.0014648	0.00120343	0.00307934	0.000925129	0.00191324	0.000614553	0.00198491	0.0029919	0.00178725	0.00184483	0.00581623	0.00378365	0.0010377	0.000506434	0.00124139	0.000632549	0.000350762	0.000906723	0.000567935	0.00225825	0.000761521	0.000751754	0.00227764	0.000156151	0.000452504
F04-F06	22	0.0027287	0.00177104	0.00549248	0.00104321	0.0023194	0.000786853	0.00337614	0.00177863	0.00111073	0.00429928	0.00163269	0.00144456	0.00341057	0.00560335	0.00136143	0.00056884	0.000162811	0.000607799	0.000131744	0.001412	0.000699938	0.000192351	0.000394252	0.000508648	0.0018164	0.00044043	0.000612046
F07-F09	38	0.000426877	0.000635266	0.00155246	0.000456327	0.00111865	0.000789729	0.00106743	0.000638351	0.00075476	0.00239468	0.000957598	0.00077771	0.00148658	0.00139266	0.00165967	0.000583893	0.00405758	0.000842156	0.0016179	0.00110465	0.00236283	0.00184377	0.000877261	0.000631913	0.001584	0.00251259	0.000504172
F10-F12	54	0.000163799	0.000169019	0.000308462	0.000399559	0.00102249	0.000449447	0.000525024	0.000375055	0.00015196	0.000670663	0.00045476	0.000374923	0.000801405	0.00086225	0.00047861	0.000152004	0.00139134	0.000139181	0.000131744	0.000313759	0.00227565	0.0011806	0.000395204	0.000527758	0.00101183	0.0031203	0.000388173
F13-F15	70	0.000523057	0.000833346	0.00270026	0.00044306	0.000172061	0.000157676	0.00157847	0.000398422	0.000496254	0.00205049	0.000540837	0.000504458	0.000724393	0.00153779	0.00229905	0.000335755	0.000816127	0.000781133	0.00153473	0.000695516	0.000149334	0.000192351	0.000344788	0.00015554	0.000331965	0.00335231	0.000157568
G01-G03	7	0.000521622	0.000520996	0.0010333	0.000722202	0.00222195	0.000651926	0.00132391	0.000167259	0.00102893	0.00218871	0.000995393	0.000888713	0.00332498	0.00242999	0.00171411	0.000883962	0.00217165	0.000810159	0.000596686	0.00142526	0.00047323	0.0012759	0.000159422	0.000977648	0.00262963	0.00059674	0.000725254
G04-G06	23	0.000558435	0.000539036	0.000992465	0.00081633	0.00281911	0.00199008	0.00126833	0.00111541	0.00126182	0.002171	0.00113512	0.00080943	0.00350346	0.00264692	0.00137469	0.00043282	0.000162811	0.00134471	0.000131744	0.00187993	0.000758361	0.000192351	0.000159422	0.000900883	0.00232469	0.000593364	0.000695394
G07-G09	39	0.000575273	0.000721967	0.00176823	0.000768534	0.00261976	0.00147244	0.00144564	0.00174417	0.000938651	0.00199349	0.00122675	0.000954693	0.00213867	0.00252077	0.00107906	0.000492621	0.000162811	0.00101966	0.000131744	0.00128861	0.000149334	0.00127702	0.000159422	0.000595325	0.00174368	0.000354888	0.000601083
G10-G12	55	0.000163799	0.000349089	0.000517706	0.00109089	0.00283737	0.00102976	0.000967547	0.000597926	0.000448818	0.00120786	0.000811011	0.000715049	0.00150825	0.00181742	0.00090632	0.000491015	0.00132844	0.00155475	0.000352402	0.00202033	0.000847864	0.0018837	0.000159422	0.00137276	0.0025122	0.000581009	0.0013164
G13-G15	71	0.00103137	0.00118901	0.00346882	0.000458309	0.000172061	0.000429475	0.00200896	0.000569607	0.000998477	0.00241426	0.000704463	0.00057907	0.000841956	0.00164767	0.00274273	0.000735874	0.000724007	0.000955266	0.00130109	0.000861438	0.000542325	0.000192351	0.000451684	0.00015554	0.000352118	0.00281616	0.000418667
H01-H03	8	0.00112319	0.000899404	0.00220331	0.000513001	0.00137248	0.000411748	0.00152894	0.000440582	0.000615517	0.00272943	0.000999505	0.000755665	0.00195672	0.00216374	0.000978542	0.000781951	0.00371484	0.000495519	0.00131555	0.00134994	0.00179621	0.000825395	0.00071159	0.000475365	0.00154616	0.00145655	0.000464054
H04-H06	24	0.000748992	0.000531196	0.00143326	0.000871725	0.00246927	0.00113501	0.00143838	0.00108402	0.00120878	0.00288707	0.000999786	0.000811607	0.00402471	0.00248193	0.00164459	0.000967595	0.000162811	0.00110466	0.000131744	0.00146702	0.000385154	0.000392623	0.000476435	0.000956202	0.00224869	0.000555652	0.000471887
H07-H09	40	0.000407163	0.000550495	0.00115149	0.000495632	0.00154728	0.000593944	0.000931176	0.00114484	0.000461665	0.00127138	0.00085872	0.000805001	0.000877595	0.00235229	0.00149491	0.000460219	0.00240388	0.000418872	0.00158804	0.000873791	0.00185712	0.00134928	0.000920276	0.000535408	0.00140916	0.00279804	0.000157568
H10-H12	56	0.000163799	0.000169019	0.000362868	0.00041892	0.000686861	0.000157676	0.000170309	0.000167259	0.00015196	0.000671454	0.000320759	0.000164179	0.000165159	0.000430205	0.000446478	0.000152004	0.00204498	0.000139181	0.000131744	0.000318149	0.00281517	0.001409	0.000380691	0.000527039	0.00100817	0.00312847	0.000406819
H13-H15	72	0.000746736	0.000703907	0.00208207	0.000609711	0.00123777	0.00257538	0.00190014	0.000542712	0.00204079	0.00233081	0.000512269	0.000164179	0.000872226	0.00116605	0.00379774	0.00069473	0.000355724	0.000801826	0.000885908	0.00141835	0.000436484	0.000192351	0.000159422	0.00015554	0.000517131	0.000538137	0.000405234
I01-I03	9	0.00307899	0.00209855	0.00488907	0.000793578	0.00249373	0.000676956	0.00371081	0.00116396	0.00150408	0.00541166	0.00185814	0.00170649	0.00466091	0.00475434	0.00113579	0.000833869	0.000789792	0.000347902	0.000373599	0.000783714	0.000396243	0.00101487	0.000543223	0.000649624	0.00240362	0.00036056	0.000514039
I04-I06	25	0.000560464	0.000367106	0.00127644	0.000453553	0.000172061	0.000157676	0.000667678	0.000167259	0.000408922	0.000943546	0.000395113	0.000333266	0.000633033	0.00120557	0.000639761	0.000391883	0.00154037	0.000139181	0.00171041	0.000709362	0.000677615	0.000536978	0.000435808	0.00015554	0.00062291	0.00339384	0.000157568
I07-I09	41	0.00054261	0.000759739	0.00194656	0.000559822	0.00167741	0.00113987	0.0013739	0.00100448	0.000785958	0.00260047	0.00106019	0.000817533	0.00199303	0.00234917	0.00135526	0.000784322	0.00314553	0.00100514	0.0021858	0.00142573	0.00169715	0.00135067	0.000987618	0.000424139	0.0016074	0.00167035	0.000428357
I10-I12	57	0.000163799	0.000169019	0.000435209	0.00120675	0.00172505	0.000722783	0.000607219	0.000451825	0.000361066	0.00101388	0.000748279	0.000587644	0.000888462	0.00105059	0.00110966	0.000945131	0.00164621	0.00122241	0.000443628	0.00176603	0.000149334	0.00236166	0.000159422	0.00161491	0.00246213	0.000686405	0.0010985
I13-I15	73	0.00039758	0.000169019	0.000458784	0.000146352	0.000172061	0.000157676	0.000517026	0.000167259	0.000406872	0.00071807	0.000147331	0.000164179	0.000165159	0.000369697	0.00283215	0.0007035	0.000626156	0.000797053	0.00143579	0.00116142	0.00036318	0.000192351	0.000575781	0.00015554	0.000451518	0.00276342	0.000461387
J01-J03	10	0.00175752	0.00123517	0.00276638	0.000542228	0.00262155	0.000708642	0.00195016	0.00132113	0.00115662	0.00311129	0.00128304	0.00114581	0.00374179	0.00351231	0.000753218	0.00250904	0.00221069	0.000139181	0.000693123	0.00159125	0.000737157	0.00107412	0.000159422	0.000669094	0.00206794	0.00101897	0.000722969
J04-J06	26	0.000489328	0.000468012	0.000666271	0.000534564	0.00183757	0.000968607	0.000995961	0.00130944	0.000393564	0.000889719	0.000542882	0.000402565	0.000617482	0.000825472	0.000852106	0.000910332	0.00196561	0.000528802	0.00157604	0.000596164	0.00093398	0.000617045	0.000588751	0.000461154	0.000659952	0.0013359	0.000157568
J07-J09	42	0.000401992	0.000713605	0.00144955	0.000449811	0.000956447	0.000508899	0.00114381	0.000710393	0.000696386	0.00174949	0.000996337	0.000792654	0.00181029	0.00254993	0.00176074	0.000497926	0.00254891	0.000945876	0.00270178	0.00133796	0.00269566	0.00146555	0.0009888	0.000554726	0.00180661	0.00190882	0.000756331
J10-J12	58	0.000163799	0.000169019	0.000154231	0.000446022	0.00076154	0.000157676	0.000170309	0.000167259	0.00015196	0.000380139	0.000147331	0.000164179	0.000165159	0.000418134	0.000588638	0.000152004	0.00179902	0.000139181	0.000357369	0.000152041	0.00210802	0.00186287	0.000372409	0.000542615	0.000821946	0.00251815	0.000377448
J13-J15	74	0.000617514	0.00111223	0.00302508	0.000146352	0.000172061	0.000366025	0.0031074	0.000607464	0.000699958	0.00396359	0.000715721	0.000592433	0.00121689	0.00213417	0.00352184	0.000743234	0.000441082	0.00150017	0.000794338	0.00174154	0.000454683	0.000192351	0.000739985	0.00015554	0.000405845	0.0024157	0.000515043
K01-K03	11	0.00217747	0.00113955	0.00451974	0.000827339	0.00251507	0.00079141	0.00255025	0.000685885	0.00122491	0.00680932	0.00111629	0.000960766	0.00369561	0.00296345	0.00096763	0.000928136	0.00135627	0.000387201	0.000331955	0.00146736	0.000325495	0.00124949	0.000318843	0.000926514	0.00244213	0.000489445	0.000523931
K04-K06	27	0.000851858	0.000624542	0.00173303	0.000542885	0.000592287	0.000157676	0.000913489	0.000616283	0.000630864	0.00113844	0.000730882	0.000568695	0.00105415	0.00140665	0.000678973	0.000342543	0.00201505	0.000449459	0.00171117	0.000719565	0.000891288	0.000501196	0.000623748	0.000381756	0.000872585	0.00350388	0.000157568
K07-K09	43	0.000734534	0.000817248	0.00217045	0.000655856	0.00235948	0.0011936	0.00155313	0.00162596	0.000828993	0.0026992	0.00118733	0.000948758	0.00215182	0.00256138	0.00161976	0.000515112	0.000662483	0.00128122	0.000783777	0.00138484	0.000495293	0.00153159	0.000335784	0.000779174	0.00222715	0.000645564	0.000901555
K10-K12	59	0.000163799	0.000169019	0.000154231	0.000324437	0.000589454	0.000157676	0.000170309	0.000167259	0.00015196	0.000554999	0.000497253	0.000328357	0.000165159	0.000147576	0.000515839	0.000152004	0.00233377	0.000813838	0.000326021	0.000347324	0.00178192	0.00151778	0.000455285	0.000691389	0.00127453	0.00340703	0.000469643
K13-K15	75	0.000163799	0.000169019	0.000333166	0.000146352	0.000172061	0.000157676	0.000170309	0.000167259	0.00015196	0.000321726	0.000147331	0.000164179	0.000165159	0.000363514	0.000988377	0.000152004	0.00196866	0.000139181	0.00127271	0.000152041	0.000149334	0.000192351	0.000159422	0.00031108	0.000165983	0.00338919	0.000357015
L01-L03	12	0.00107179	0.000721712	0.00168954	0.000146352	0.000891661	0.000157676	0.00143439	0.000668608	0.000677794	0.0020733	0.000626409	0.00059393	0.00224793	0.0019864	0.000528048	0.000848961	0.00281211	0.00034416	0.00132777	0.000587477	0.0020682	0.00163787	0.000503266	0.00033713	0.000953913	0.00306429	0.000482243
L04-L06	28	0.000521744	0.000451824	0.00102285	0.000335377	0.000531455	0.000509431	0.000713748	0.000688938	0.000671369	0.000911491	0.0005308	0.000460495	0.000862349	0.00147207	0.00108182	0.00116669	0.00205967	0.000493367	0.00205088	0.000689844	0.000896995	0.000551192	0.000942528	0.000446046	0.00088761	0.00319009	0.000358479
L07-L09	44	0.000940384	0.00066839	0.00246002	0.000355503	0.000612811	0.00125447	0.00112536	0.000729553	0.00015196	0.00209817	0.000632306	0.000418162	0.00085983	0.00161539	0.000552007	0.000152004	0.000162811	0.000484854	0.000131744	0.00051641	0.000331295	0.000192351	0.000159422	0.000365926	0.00209888	0.000312301	0.000823734
L10-L12	60	0.000163799	0.000169019	0.000411399	0.000660677	0.00219959	0.000922904	0.000802947	0.000553085	0.000362678	0.000869741	0.000592701	0.000437781	0.00114316	0.00182692	0.000947114	0.000351209	0.00239954	0.000999243	0.000131744	0.000846182	0.00357806	0.000719333	0.000626215	0.000845847	0.00111142	0.00272295	0.000563401
L13-L15	76	0.000902028	0.000169019	0.000154231	0.000736241	0.000381838	0.00133792	0.000603355	0.000167259	0.00015196	0.000149997	0.000671765	0.000468709	0.000494436	0.000147576	0.000223239	0.000305189	0.000162811	0.000139181	0.000131744	0.000152041	0.000149334	0.000192351	0.000159422	0.00015554	0.000165983	0.000156151	0.000157568
M01-M03	13	0.00295906	0.00233789	0.00495772	0.000700652	0.00260138	0.000594342	0.0042629	0.000970685	0.00172663	0.00514046	0.00203368	0.00189098	0.0048507	0.00533549	0.000688241	0.000495742	0.000325623	0.000682461	0.000263488	0.000816547	0.000149334	0.00132462	0.000596185	0.000649077	0.00232514	0.00033634	0.000629557
M04-M06	29	0.000568553	0.000563743	0.000980942	0.000395045	0.00088489	0.000315351	0.000688388	0.0012361	0.000554946	0.000928425	0.000608283	0.000528618	0.000760379	0.00186149	0.000793666	0.000733675	0.00220188	0.000459733	0.00143706	0.000509616	0.00115807	0.000384702	0.00081991	0.000423126	0.000892054	0.00345447	0.000343198
M07-M09	45	0.00136761	0.0013846	0.00390217	0.000402462	0.000172061	0.00108024	0.0021715	0.000590032	0.000669413	0.00406822	0.000965957	0.000843149	0.00187725	0.00292079	0.00134529	0.000922121	0.000558738	0.000580345	0.0014506	0.00107569	0.00121527	0.00089653	0.000631657	0.00015554	0.00101092	0.00171376	0.000510109
M10-M12	61	0.000163799	0.000169019	0.00058558	0.000146352	0.000344122	0.000157676	0.000624612	0.000167259	0.000772618	0.000914625	0.000360666	0.000164179	0.000505344	0.000419771	0.00284795	0.000854756	0.000663803	0.000780527	0.00118146	0.0010463	0.000149334	0.000192351	0.000381925	0.00015554	0.000165983	0.0033511	0.000387187
N01-N03	14	0.000488179	0.000688379	0.000774416	0.000418792	0.00192368	0.00115536	0.000995841	0.00101312	0.000525644	0.00149536	0.000756019	0.000547364	0.00198044	0.0012983	0.00073468	0.000845524	0.00293111	0.000534303	0.00107704	0.000828342	0.00175028	0.000845174	0.000807499	0.000507371	0.00142435	0.0024992	0.000492044
N04-N06	30	0.000512386	0.00045904	0.0010188	0.000418043	0.00088081	0.000611581	0.000661856	0.000729909	0.000566353	0.00114398	0.000737481	0.000642273	0.00065287	0.00181724	0.0007131	0.000304008	0.00234052	0.000379517	0.000596859	0.000371455	0.00220377	0.0012247	0.000501809	0.00045899	0.000913196	0.00323331	0.000157568
N07-N09	46	0.0022035	0.00192454	0.00554948	0.000529042	0.00170191	0.00100579	0.00295224	0.00148698	0.000854428	0.00527647	0.00145871	0.00112812	0.00255494	0.00399	0.00131156	0.000700141	0.000487449	0.000879722	0.00128409	0.00132104	0.000838292	0.000757208	0.000349575	0.000377191	0.00179127	0.00139074	0.000905271
N10-N12	62	0.000163799	0.000493477	0.000611613	0.000146352	0.000435936	0.000584023	0.000454777	0.000167259	0.00015196	0.000788731	0.000323446	0.000164179	0.000330318	0.000359886	0.00139718	0.000311135	0.000904237	0.000139181	0.00152215	0.000890535	0.000371874	0.000192351	0.000512543	0.00015554	0.000165983	0.00325849	0.000315135
O01-O03	15	0.00100456	0.00108365	0.00166858	0.00131462	0.00311862	0.000797239	0.00225272	0.0010737	0.00134626	0.00289709	0.00149683	0.00134343	0.00416133	0.00308099	0.00166812	0.00185846	0.000792975	0.000777717	0.000373057	0.00124748	0.000937587	0.00106109	0.000366528	0.000887527	0.00249242	0.000575874	0.00078614
O04-O06	31	0.000360798	0.000338038	0.000636007	0.000146352	0.000403166	0.000157676	0.000402994	0.000556563	0.000332286	0.000752188	0.000577634	0.000416528	0.000860366	0.00113617	0.000674748	0.000341373	0.00237424	0.000418343	0.00121943	0.000914184	0.000553052	0.000192351	0.000422125	0.000341263	0.000717412	0.00353306	0.000345357
O07-O09	47	0.00151053	0.00170957	0.00359887	0.000520936	0.000503957	0.000901874	0.00202964	0.000941884	0.000672979	0.0050121	0.00113143	0.000943039	0.00204335	0.00324571	0.000772295	0.000482263	0.000503623	0.000442903	0.00103765	0.00106016	0.000664963	0.00056274	0.000432335	0.00015554	0.00153762	0.00150972	0.000628184
O10-O12	63	0.000402759	0.000814477	0.00202304	0.000471215	0.000791637	0.000679677	0.00118812	0.000428496	0.000489314	0.0018611	0.000628345	0.000551045	0.00142486	0.00120143	0.00303912	0.000587655	0.000358719	0.00362509	0.000772759	0.00115207	0.000641732	0.000192351	0.000418621	0.00015554	0.000165983	0.00190737	0.000645455
P01-P03	16	0.00204474	0.00164409	0.00317216	0.000466657	0.00150302	0.000382825	0.00279313	0.000638095	0.000746333	0.00312973	0.00105612	0.000962857	0.0023547	0.00235179	0.00111212	0.00188167	0.0024089	0.000471892	0.00157881	0.00110609	0.00233259	0.000955889	0.000547358	0.000362448	0.00134105	0.0021952	0.000450953
P04-P06	32	0.00121136	0.00108044	0.00217214	0.000640689	0.00197244	0.000752598	0.00149329	0.00195854	0.00103907	0.00303101	0.00177322	0.00143708	0.00249494	0.00406628	0.00166285	0.00198967	0.00093084	0.000469826	0.000644973	0.00331343	0.000149334	0.00192832	0.000159422	0.000941585	0.00230583	0.00044294	0.000809132
P07-P09	48	0.00208792	0.00170876	0.00489475	0.000534816	0.00141116	0.00130728	0.00300648	0.0014764	0.000601506	0.00456297	0.000846966	0.000661966	0.0016639	0.00249512	0.000595248	0.000492763	0.000640945	0.000637355	0.00143393	0.000841994	0.000573491	0.000446048	0.00042065	0.00015554	0.00145919	0.00125793	0.000566377
P10-P12	64	0.000450356	0.000169019	0.000938645	0.000361036	0.000530745	0.00096992	0.000515657	0.000370447	0.00015196	0.000741685	0.000576503	0.000164179	0.000414244	0.000668773	0.00139692	0.000365248	0.000720714	0.000673492	0.000819159	0.000686571	0.000419341	0.000192351	0.000159422	0.00015554	0.000165983	0.00187055	0.000157568
